# Supplementary material for: Wearable Cameras Reveal Large Intra-Individual Variability in Timing of Eating among Young Adults
Source: Nutrients. 2022 Oct 17;14(20):4349. doi: 10.3390/nu14204349 (PMC9611808; doi:10.3390/nu14204349)
Supplement: Supplementary file 1 [file nutrients-14-04349-s001.zip]

Archive with 1 entries (1 files):
- nutrients-1952654-supplementary.pdf
